# Supplementary material for: Muangnua arborea, a new semislug (Gastropoda, Stylommatophora, Helicarionidae, Durgellininae) from Loei Province, northeastern Thailand
Source: Zookeys. 2019 Dec 3;894:19–32. doi: 10.3897/zookeys.894.38327 (PMC6904355; doi:10.3897/zookeys.894.38327)
Supplement: XML Treatment for Muangnua [file zookeys.894.38327-treatment1.xml]

<!DOCTYPE tp:taxon-treatment
  PUBLIC "-//TaxonX//DTD Taxonomic Treatment Publishing DTD v0 20100105//EN" "tax-treatment-NSO.dtd">
<tp:taxon-treatment xmlns:tp="http://www.plazi.org/taxpub"><tp:treatment-meta><kwd-group><label>Taxon classification</label><kwd><named-content xmlns:xlink="http://www.w3.org/1999/xlink" content-type="kingdom">Animalia</named-content></kwd><kwd><named-content xmlns:xlink="http://www.w3.org/1999/xlink" content-type="order">Stylommatophora</named-content></kwd><kwd><named-content xmlns:xlink="http://www.w3.org/1999/xlink" content-type="family">Helicarionidae</named-content></kwd></kwd-group><mixed-citation publication-type="journal"><person-group><name><surname>Tumpeesuwan</surname><given-names>Chanidaporn</given-names></name><name><surname>Tumpeesuwan</surname><given-names>Sakboworn</given-names></name></person-group><article-title><italic><tp:taxon-name><tp:taxon-name-part taxon-name-part-type="genus" reg="Muangnua">Muangnua</tp:taxon-name-part> <tp:taxon-name-part taxon-name-part-type="species" reg="arborea">arborea</tp:taxon-name-part></tp:taxon-name></italic>, a new semislug (<tp:taxon-name><tp:taxon-name-part taxon-name-part-type="class">Gastropoda</tp:taxon-name-part></tp:taxon-name>, <tp:taxon-name><tp:taxon-name-part taxon-name-part-type="order">Stylommatophora</tp:taxon-name-part></tp:taxon-name>, <tp:taxon-name><tp:taxon-name-part taxon-name-part-type="family">Helicarionidae</tp:taxon-name-part></tp:taxon-name>, <tp:taxon-name><tp:taxon-name-part taxon-name-part-type="subfamily">Durgellininae</tp:taxon-name-part></tp:taxon-name>) from Loei Province, northeastern Thailand</article-title><source>Zookeys</source><day>03</day><month>12</month><year>2019</year><volume>894</volume><fpage>19</fpage><lpage>32</lpage><pub-id pub-id-type="doi">10.3897/zookeys.894.38327</pub-id></mixed-citation></tp:treatment-meta><tp:nomenclature><label>Genus</label><tp:taxon-name><object-id xmlns:xlink="http://www.w3.org/1999/xlink" content-type="arpha" xlink:type="simple">91717795-D060-5384-99A4-C3730EF5C0A4</object-id>
                <tp:taxon-name-part taxon-name-part-type="genus" reg="Muangnua">Muangnua</tp:taxon-name-part>
              </tp:taxon-name><tp:taxon-authority>Solem, 1966</tp:taxon-authority></tp:nomenclature><tp:treatment-sec sec-type="type species" id="SECID0EZIAC"><title>Type species.</title><p><italic><tp:taxon-name><tp:taxon-name-part taxon-name-part-type="genus" reg="Muangnua">Muangnua</tp:taxon-name-part> <tp:taxon-name-part taxon-name-part-type="species" reg="limax">limax</tp:taxon-name-part></tp:taxon-name></italic> Solem, 1966.</p></tp:treatment-sec><tp:treatment-sec sec-type="diagnosis" id="SECID0EKJAC"><title>Diagnosis</title><p>(based on type material studied by <xref ref-type="bibr" rid="B20">Solem (1966)</xref>). Shell reduced, having only one remnant of coiling, which in living semislug is completely covered by fused shell laps. Mantle lobes form large cephalic shield reaching base of tentacles. Tail long and slender, with hooked caudal horn. Posterior visceral hump rounded, resting in V-shaped body groove. Jaw thin, without median projection or sculpture. Radula possesses tricuspid central, lateral, and marginal teeth. Genitalia, was studied from juvenile specimen, therefore, epiphallus cannot be differentiated. Free oviduct short, vagina rather long, dart apparatus, and other accessory penial organs absent; gametolytic sac (= spermatheca in Solem, 1966) long, finger-like, reaching two-thirds of way to albumen gland; atrium rather short.</p></tp:treatment-sec><tp:treatment-sec sec-type="remarks" id="SECID0E1JAC"><title>Remarks.</title><p>The genus <italic><tp:taxon-name><tp:taxon-name-part taxon-name-part-type="genus" reg="Muangnua">Muangnua</tp:taxon-name-part></tp:taxon-name></italic> was originally placed in the family <tp:taxon-name><tp:taxon-name-part taxon-name-part-type="family">Helicarionidae</tp:taxon-name-part></tp:taxon-name> and tribe Durgelli by <xref ref-type="bibr" rid="B20">Solem (1966)</xref>, after which <xref ref-type="bibr" rid="B21">Vaught (1989)</xref> moved it to the family <tp:taxon-name><tp:taxon-name-part taxon-name-part-type="family">Ariophantidae</tp:taxon-name-part></tp:taxon-name> (Table <xref ref-type="table" rid="T1">1</xref>). <xref ref-type="bibr" rid="B16">Panha (1996)</xref>, <xref ref-type="bibr" rid="B12">Hemmen and Hemmen (2001)</xref>, and <xref ref-type="bibr" rid="B14">Nabhitabhata (2009)</xref> followed Vaught’s classification. <xref ref-type="bibr" rid="B17">Schileyko (2002)</xref> also follows <xref ref-type="bibr" rid="B21">Vaught (1989)</xref>, but he placed genus <italic><tp:taxon-name><tp:taxon-name-part taxon-name-part-type="genus" reg="Muangnua">Muangnua</tp:taxon-name-part></tp:taxon-name></italic> into the subfamily <tp:taxon-name><tp:taxon-name-part taxon-name-part-type="subfamily">Ariophantinae</tp:taxon-name-part></tp:taxon-name> and tribe <tp:taxon-name><tp:taxon-name-part taxon-name-part-type="tribe">Ariophantini</tp:taxon-name-part></tp:taxon-name> (Table <xref ref-type="table" rid="T1">1</xref>). Recently, <xref ref-type="bibr" rid="B2">Bouchet and Rocroi (2005)</xref> and <xref ref-type="bibr" rid="B3">Bouchet et al. (2017)</xref> moved the tribe <tp:taxon-name><tp:taxon-name-part taxon-name-part-type="tribe">Durgellini</tp:taxon-name-part></tp:taxon-name> into the subfamily <tp:taxon-name><tp:taxon-name-part taxon-name-part-type="subfamily">Durgellinae</tp:taxon-name-part></tp:taxon-name> (<tp:taxon-name><tp:taxon-name-part taxon-name-part-type="family">Helicarionidae</tp:taxon-name-part></tp:taxon-name>). In this study, we followed Bouchet and Rocroi’s classification. Among the three genera of long elongate, small Southeast Asian semislugs (<italic><tp:taxon-name><tp:taxon-name-part taxon-name-part-type="genus" reg="Parmarion">Parmarion</tp:taxon-name-part></tp:taxon-name></italic> P. Fischer, 1856; <italic><tp:taxon-name><tp:taxon-name-part taxon-name-part-type="genus" reg="Muangnua">Muangnua</tp:taxon-name-part></tp:taxon-name></italic> Solem, 1966; and <italic><tp:taxon-name><tp:taxon-name-part taxon-name-part-type="genus" reg="Laocaia">Laocaia</tp:taxon-name-part></tp:taxon-name></italic> Kuzminykh, 1999), their external morphology is very similar, but they possess many different characters. <italic><tp:taxon-name><tp:taxon-name-part taxon-name-part-type="genus" reg="Parmarion">Parmarion</tp:taxon-name-part></tp:taxon-name></italic> frequently covers their ear-shaped shell with a mantle lobe, whereas <italic><tp:taxon-name><tp:taxon-name-part taxon-name-part-type="genus" reg="Muangnua">Muangnua</tp:taxon-name-part></tp:taxon-name></italic> and <italic><tp:taxon-name><tp:taxon-name-part taxon-name-part-type="genus" reg="Laocaia">Laocaia</tp:taxon-name-part></tp:taxon-name></italic> always cover their finger nail-shaped shell and triangular shaped shell, respectively, with their mantle lobe. The caudal horn overhangs in <italic><tp:taxon-name><tp:taxon-name-part taxon-name-part-type="genus" reg="Muangnua">Muangnua</tp:taxon-name-part></tp:taxon-name></italic> and <italic><tp:taxon-name><tp:taxon-name-part taxon-name-part-type="genus" reg="Laocaia">Laocaia</tp:taxon-name-part></tp:taxon-name></italic> but does not overhang in <italic><tp:taxon-name><tp:taxon-name-part taxon-name-part-type="genus" reg="Parmarion">Parmarion</tp:taxon-name-part></tp:taxon-name></italic>. The postero-dorsal midline keel is present in <italic><tp:taxon-name><tp:taxon-name-part taxon-name-part-type="genus" reg="Parmarion">Parmarion</tp:taxon-name-part></tp:taxon-name></italic> and <italic><tp:taxon-name><tp:taxon-name-part taxon-name-part-type="genus" reg="Muangnua">Muangnua</tp:taxon-name-part></tp:taxon-name></italic> whereas it is present or absent in <italic><tp:taxon-name><tp:taxon-name-part taxon-name-part-type="genus" reg="Laocaia">Laocaia</tp:taxon-name-part></tp:taxon-name></italic>.</p><table-wrap id="T1" position="float" orientation="portrait"><label>Table 1.</label><caption><p>Classification of <italic><tp:taxon-name><tp:taxon-name-part taxon-name-part-type="genus" reg="Muangnua">Muangnua</tp:taxon-name-part></tp:taxon-name></italic> Solem, 1966.</p></caption><table id="TID0EJVAE" rules="all"><tbody><tr><th rowspan="2" colspan="1">Authors</th><th rowspan="1" colspan="4">Taxa</th></tr><tr><th rowspan="1" colspan="1">Family</th><th rowspan="1" colspan="1">Subfamily</th><th rowspan="1" colspan="1">Tribe</th><th rowspan="1" colspan="1">Genus</th></tr><tr><td rowspan="1" colspan="1">
                        <xref ref-type="bibr" rid="B20">Solem (1966)</xref>
                      </td><td rowspan="1" colspan="1">
                        <tp:taxon-name>
                          <tp:taxon-name-part taxon-name-part-type="family">Helicarionidae</tp:taxon-name-part>
                        </tp:taxon-name>
                      </td><td rowspan="1" colspan="1">
                        <tp:taxon-name>
                          <tp:taxon-name-part taxon-name-part-type="subfamily">Ariophantinae</tp:taxon-name-part>
                        </tp:taxon-name>
                      </td><td rowspan="1" colspan="1">
                        <tp:taxon-name>
                          <tp:taxon-name-part taxon-name-part-type="tribe">Durgellini</tp:taxon-name-part>
                        </tp:taxon-name>
                      </td><td rowspan="1" colspan="1">
                        <italic><tp:taxon-name>
                            <tp:taxon-name-part taxon-name-part-type="genus" reg="Muangnua">Muangnua</tp:taxon-name-part>
                          </tp:taxon-name></italic>
                      </td></tr><tr><td rowspan="1" colspan="1">
                        <xref ref-type="bibr" rid="B21">Vaught (1989)</xref>
                      </td><td rowspan="1" colspan="1">
                        <tp:taxon-name>
                          <tp:taxon-name-part taxon-name-part-type="family">Ariophantidae</tp:taxon-name-part>
                        </tp:taxon-name>
                      </td><td rowspan="1" colspan="1">
                        <tp:taxon-name>
                          <tp:taxon-name-part taxon-name-part-type="subfamily">Macrochlamydinae</tp:taxon-name-part>
                        </tp:taxon-name>
                      </td><td rowspan="1" colspan="1">–</td><td rowspan="1" colspan="1">
                        <italic><tp:taxon-name>
                            <tp:taxon-name-part taxon-name-part-type="genus" reg="Muangnua">Muangnua</tp:taxon-name-part>
                          </tp:taxon-name></italic>
                      </td></tr><tr><td rowspan="1" colspan="1">
                        <xref ref-type="bibr" rid="B16">Panha (1996)</xref>
                      </td><td rowspan="1" colspan="1">
                        <tp:taxon-name>
                          <tp:taxon-name-part taxon-name-part-type="family">Ariophantidae</tp:taxon-name-part>
                        </tp:taxon-name>
                      </td><td rowspan="1" colspan="1">–</td><td rowspan="1" colspan="1">–</td><td rowspan="1" colspan="1">
                        <italic><tp:taxon-name>
                            <tp:taxon-name-part taxon-name-part-type="genus" reg="Muangnua">Muangnua</tp:taxon-name-part>
                          </tp:taxon-name></italic>
                      </td></tr><tr><td rowspan="1" colspan="1">
                        <xref ref-type="bibr" rid="B12">Hemmen and Hemmen (2001)</xref>
                      </td><td rowspan="1" colspan="1">
                        <tp:taxon-name>
                          <tp:taxon-name-part taxon-name-part-type="family">Ariophantidae</tp:taxon-name-part>
                        </tp:taxon-name>
                      </td><td rowspan="1" colspan="1">–</td><td rowspan="1" colspan="1">–</td><td rowspan="1" colspan="1">
                        <italic><tp:taxon-name>
                            <tp:taxon-name-part taxon-name-part-type="genus" reg="Muangnua">Muangnua</tp:taxon-name-part>
                          </tp:taxon-name></italic>
                      </td></tr><tr><td rowspan="1" colspan="1">
                        <xref ref-type="bibr" rid="B17">Schileyko (2002)</xref>
                      </td><td rowspan="1" colspan="1">
                        <tp:taxon-name>
                          <tp:taxon-name-part taxon-name-part-type="family">Ariophantidae</tp:taxon-name-part>
                        </tp:taxon-name>
                      </td><td rowspan="1" colspan="1">
                        <tp:taxon-name>
                          <tp:taxon-name-part taxon-name-part-type="subfamily">Ariophantinae</tp:taxon-name-part>
                        </tp:taxon-name>
                      </td><td rowspan="1" colspan="1">
                        <tp:taxon-name>
                          <tp:taxon-name-part taxon-name-part-type="tribe">Ariophantini</tp:taxon-name-part>
                        </tp:taxon-name>
                      </td><td rowspan="1" colspan="1">
                        <italic><tp:taxon-name>
                            <tp:taxon-name-part taxon-name-part-type="genus" reg="Muangnua">Muangnua</tp:taxon-name-part>
                          </tp:taxon-name></italic>
                      </td></tr><tr><td rowspan="1" colspan="1">
                        <xref ref-type="bibr" rid="B2">Bouchet and Rocroi (2005)</xref>
                      </td><td rowspan="1" colspan="1">
                        <tp:taxon-name>
                          <tp:taxon-name-part taxon-name-part-type="family">Helicarionidae</tp:taxon-name-part>
                        </tp:taxon-name>
                      </td><td rowspan="1" colspan="1">
                        <tp:taxon-name>
                          <tp:taxon-name-part taxon-name-part-type="subfamily">Durgellinae</tp:taxon-name-part>
                        </tp:taxon-name>
                      </td><td rowspan="1" colspan="1">
                        <tp:taxon-name>
                          <tp:taxon-name-part taxon-name-part-type="tribe">Durgellini</tp:taxon-name-part>
                        </tp:taxon-name>
                      </td><td rowspan="1" colspan="1">–</td></tr><tr><td rowspan="1" colspan="1">
                        <xref ref-type="bibr" rid="B14">Nabhitabhata (2009)</xref>
                      </td><td rowspan="1" colspan="1">
                        <tp:taxon-name>
                          <tp:taxon-name-part taxon-name-part-type="family">Ariophantidae</tp:taxon-name-part>
                        </tp:taxon-name>
                      </td><td rowspan="1" colspan="1">
                        <tp:taxon-name>
                          <tp:taxon-name-part taxon-name-part-type="subfamily">Macrochlamydinae</tp:taxon-name-part>
                        </tp:taxon-name>
                      </td><td rowspan="1" colspan="1">–</td><td rowspan="1" colspan="1">
                        <italic><tp:taxon-name>
                            <tp:taxon-name-part taxon-name-part-type="genus" reg="Muangnua">Muangnua</tp:taxon-name-part>
                          </tp:taxon-name></italic>
                      </td></tr><tr><td rowspan="1" colspan="1">
                        <xref ref-type="bibr" rid="B3">Bouchet et al. (2017)</xref>
                      </td><td rowspan="1" colspan="1">
                        <tp:taxon-name>
                          <tp:taxon-name-part taxon-name-part-type="family">Helicarionidae</tp:taxon-name-part>
                        </tp:taxon-name>
                      </td><td rowspan="1" colspan="1">
                        <tp:taxon-name>
                          <tp:taxon-name-part taxon-name-part-type="subfamily">Durgellinae</tp:taxon-name-part>
                        </tp:taxon-name>
                      </td><td rowspan="1" colspan="1">
                        <tp:taxon-name>
                          <tp:taxon-name-part taxon-name-part-type="tribe">Durgellini</tp:taxon-name-part>
                        </tp:taxon-name>
                      </td><td rowspan="1" colspan="1">–</td></tr></tbody></table></table-wrap></tp:treatment-sec><ref-list><ref id="B20"><mixed-citation xmlns:xlink="http://www.w3.org/1999/xlink" xlink:type="simple"><person-group><name name-style="western"><surname>Solem</surname><given-names>A</given-names></name></person-group> (<year>1966</year>) Some non-marine mollusks from Thailand, with notes on the classification of the <tp:taxon-name><tp:taxon-name-part taxon-name-part-type="family">Helicarionidae</tp:taxon-name-part></tp:taxon-name>, Spolia Zoologica Musei Hauniensis 24: 7–110. [pls. 1–3]</mixed-citation></ref><ref id="B21"><mixed-citation xmlns:xlink="http://www.w3.org/1999/xlink" xlink:type="simple"><person-group><name name-style="western"><surname>Vaught</surname><given-names>KC</given-names></name></person-group> (<year>1989</year>) <source>A classification of the living <tp:taxon-name><tp:taxon-name-part taxon-name-part-type="phylum">Mollusca</tp:taxon-name-part></tp:taxon-name>.</source><publisher-name>American Malacologist</publisher-name>, <publisher-loc>Inc., Melbourne</publisher-loc>, <size units="page">189 pp</size>.</mixed-citation></ref><ref id="B16"><mixed-citation xmlns:xlink="http://www.w3.org/1999/xlink" xlink:type="simple"><person-group><name name-style="western"><surname>Panha</surname><given-names>S</given-names></name></person-group> (<year>1996</year>) <article-title>A checklist and classification of the terrestrial pulmonate snails of Thailand.</article-title><source>Walkerana</source><volume>8</volume>(<issue>19</issue>): <fpage>31</fpage>–<lpage>40</lpage>.</mixed-citation></ref><ref id="B12"><mixed-citation xmlns:xlink="http://www.w3.org/1999/xlink" xlink:type="simple"><person-group><name name-style="western"><surname>Hemmen</surname><given-names>J</given-names></name><name name-style="western"><surname>Hemmen</surname><given-names>C</given-names></name></person-group> (<year>2001</year>) <article-title>Aktualisierte Liste der terrestrischen Gastropoden Thailand.</article-title><source>Schriften zur Malakzoologie</source><volume>18</volume>: <fpage>35</fpage>–<lpage>70</lpage>.</mixed-citation></ref><ref id="B17"><mixed-citation xmlns:xlink="http://www.w3.org/1999/xlink" xlink:type="simple"><person-group><name name-style="western"><surname>Schileyko</surname><given-names>AA</given-names></name></person-group> (<year>2002</year>) <article-title>Treatise on recent terrestrial pulmonate molluscs. 9. <tp:taxon-name><tp:taxon-name-part taxon-name-part-type="family">Helicarionidae</tp:taxon-name-part></tp:taxon-name>, <tp:taxon-name><tp:taxon-name-part taxon-name-part-type="family">Gymnarionidae</tp:taxon-name-part></tp:taxon-name>, <tp:taxon-name><tp:taxon-name-part taxon-name-part-type="family">Rhysotinidae</tp:taxon-name-part></tp:taxon-name>, <tp:taxon-name><tp:taxon-name-part taxon-name-part-type="family">Ariophantidae</tp:taxon-name-part></tp:taxon-name>.</article-title><source>Ruthenica, Supplement</source><volume>2</volume>(<issue>10</issue>): <fpage>1167</fpage>–<lpage>1307</lpage>.</mixed-citation></ref><ref id="B2"><mixed-citation xmlns:xlink="http://www.w3.org/1999/xlink" xlink:type="simple"><person-group><name name-style="western"><surname>Bouchet</surname><given-names>P</given-names></name><name name-style="western"><surname>Rocroi</surname><given-names>JP</given-names></name></person-group> (<year>2005</year>) <article-title>Classification and Nomenclature of Gastropod Families.</article-title><source>Malacologia</source><volume>47</volume>(<issue>1–2</issue>): <fpage>1</fpage>–<lpage>397</lpage>.</mixed-citation></ref><ref id="B14"><mixed-citation xmlns:xlink="http://www.w3.org/1999/xlink" xlink:type="simple"><person-group><name name-style="western"><surname>Nabhitabhata</surname><given-names>J</given-names></name></person-group> (<year>2009</year>) <source>Checklist of <tp:taxon-name><tp:taxon-name-part taxon-name-part-type="phylum">Mollusca</tp:taxon-name-part></tp:taxon-name> Fauna in Thailand.</source><publisher-name>Office of Natural Resources and Environmental Policy and Planning</publisher-name>, <publisher-loc>Bangkok, Thailand</publisher-loc>, <size units="page">576 pp</size>.</mixed-citation></ref><ref id="B3"><mixed-citation xmlns:xlink="http://www.w3.org/1999/xlink" xlink:type="simple"><person-group><name name-style="western"><surname>Bouchet</surname><given-names>P</given-names></name><name name-style="western"><surname>Rocroi</surname><given-names>JP</given-names></name><name name-style="western"><surname>Hausdorf</surname><given-names>B</given-names></name><name name-style="western"><surname>Kaim</surname><given-names>A</given-names></name><name name-style="western"><surname>Kano</surname><given-names>Y</given-names></name><name name-style="western"><surname>Nützel</surname><given-names>A</given-names></name><name name-style="western"><surname>Parkhaev</surname><given-names>P</given-names></name><name name-style="western"><surname>Schrödl</surname><given-names>M</given-names></name><name name-style="western"><surname>Strong</surname><given-names>EE</given-names></name></person-group> (<year>2017</year>) <article-title>Revised classification, nomenclator and typification of gastropod and monoplacophoran families.</article-title><source>Malacologia</source><volume>61</volume>(<issue>1–2</issue>): <fpage>1</fpage>–<lpage>526</lpage>. <ext-link xlink:type="simple" ext-link-type="doi" xlink:href="10.4002/040.061.0201">https://doi.org/10.4002/040.061.0201</ext-link></mixed-citation></ref></ref-list></tp:taxon-treatment>
