# Supplementary material for: Muangnua arborea, a new semislug (Gastropoda, Stylommatophora, Helicarionidae, Durgellininae) from Loei Province, northeastern Thailand
Source: Zookeys. 2019 Dec 3;894:19–32. doi: 10.3897/zookeys.894.38327 (PMC6904355; doi:10.3897/zookeys.894.38327)
Supplement: XML Treatment for Muangnua arborea [file zookeys.894.38327-treatment2.xml]

<!DOCTYPE tp:taxon-treatment
  PUBLIC "-//TaxonX//DTD Taxonomic Treatment Publishing DTD v0 20100105//EN" "tax-treatment-NSO.dtd">
<tp:taxon-treatment xmlns:tp="http://www.plazi.org/taxpub"><tp:treatment-meta><kwd-group><label>Taxon classification</label><kwd><named-content xmlns:xlink="http://www.w3.org/1999/xlink" content-type="kingdom">Animalia</named-content></kwd><kwd><named-content xmlns:xlink="http://www.w3.org/1999/xlink" content-type="order">Stylommatophora</named-content></kwd><kwd><named-content xmlns:xlink="http://www.w3.org/1999/xlink" content-type="family">Helicarionidae</named-content></kwd></kwd-group><mixed-citation publication-type="journal"><person-group><name><surname>Tumpeesuwan</surname><given-names>Chanidaporn</given-names></name><name><surname>Tumpeesuwan</surname><given-names>Sakboworn</given-names></name></person-group><article-title><italic><tp:taxon-name><tp:taxon-name-part taxon-name-part-type="genus" reg="Muangnua">Muangnua</tp:taxon-name-part> <tp:taxon-name-part taxon-name-part-type="species" reg="arborea">arborea</tp:taxon-name-part></tp:taxon-name></italic>, a new semislug (<tp:taxon-name><tp:taxon-name-part taxon-name-part-type="class">Gastropoda</tp:taxon-name-part></tp:taxon-name>, <tp:taxon-name><tp:taxon-name-part taxon-name-part-type="order">Stylommatophora</tp:taxon-name-part></tp:taxon-name>, <tp:taxon-name><tp:taxon-name-part taxon-name-part-type="family">Helicarionidae</tp:taxon-name-part></tp:taxon-name>, <tp:taxon-name><tp:taxon-name-part taxon-name-part-type="subfamily">Durgellininae</tp:taxon-name-part></tp:taxon-name>) from Loei Province, northeastern Thailand</article-title><source>Zookeys</source><day>03</day><month>12</month><year>2019</year><volume>894</volume><fpage>19</fpage><lpage>32</lpage><pub-id pub-id-type="doi">10.3897/zookeys.894.38327</pub-id></mixed-citation></tp:treatment-meta><tp:nomenclature><tp:taxon-name><object-id xmlns:xlink="http://www.w3.org/1999/xlink" content-type="arpha" xlink:type="simple">4D900D3E-D6EB-538F-A3E5-0FC35737CE06</object-id>
                <tp:taxon-name-part taxon-name-part-type="genus" reg="Muangnua">Muangnua</tp:taxon-name-part>
                <tp:taxon-name-part taxon-name-part-type="species" reg="arborea">arborea</tp:taxon-name-part>
                <object-id xmlns:xlink="http://www.w3.org/1999/xlink" content-type="zoobank" xlink:type="simple">http://zoobank.org/DE9258DC-692D-4AF1-891E-18C98D78EABC</object-id>
              </tp:taxon-name><tp:taxon-authority>Tumpeesuwan &amp; Tumpeesuwan</tp:taxon-authority><tp:taxon-status xmlns:xlink="http://www.w3.org/1999/xlink" xlink:type="simple">sp. nov.</tp:taxon-status><xref ref-type="fig" rid="F2">Figs 2</xref><xref ref-type="fig" rid="F3">, 3</xref><xref ref-type="fig" rid="F4">, 4</xref><xref ref-type="fig" rid="F5">, 5</xref><xref ref-type="fig" rid="F6">, 6</xref><xref ref-type="fig" rid="F7">, 7</xref><xref ref-type="fig" rid="F8">, 8</xref><xref ref-type="fig" rid="F9">, 9</xref></tp:nomenclature><tp:treatment-sec sec-type="material" id="SECID0EHNAE"><title>Material examined.</title><p><bold><italic>Holotype</italic>.</bold> (Fig. <xref ref-type="fig" rid="F4">4</xref>) Thailand: Loei Province, Phu Suan Sai sandstone mountain, in small valley of Suan Pa Na Po, type locality covered by evergreen forest with dense undergrowth of bamboo and banana, <named-content xmlns:xlink="http://www.w3.org/1999/xlink" content-type="dwc:verbatimCoordinates" xlink:type="simple"><named-content content-type="geo-json" specific-use="{&#34;type&#34;:&#34;Point&#34;,&#34;coordinates&#34;:[100.925000,17.465278]}" id="NCID0EZNAE" xlink:type="simple">17°27'55"N, 100°55'30"E</named-content></named-content>; at 940–960 m above mean sea level, 24–25 October 2011; C. Tumpeesuwan, S. Tumpeesuwan, and member of MSU malacology laboratory leg.; <named-content xmlns:xlink="http://www.w3.org/1999/xlink" content-type="dwc:institutional_code" xlink:type="simple">NHMSU</named-content>-00019. <bold><italic>Paratypes</italic>.</bold> Seven adults and three juveniles, same data as for holotype: <named-content xmlns:xlink="http://www.w3.org/1999/xlink" content-type="dwc:institutional_code" xlink:type="simple">NHMSU</named-content>-00020.</p></tp:treatment-sec><tp:treatment-sec sec-type="etymology" id="SECID0EMOAE"><title>Etymology.</title><p>Specific epithet “<tp:taxon-name><tp:taxon-name-part taxon-name-part-type="genus" reg="Muangnua"/><tp:taxon-name-part taxon-name-part-type="species" reg="arborea">arborea</tp:taxon-name-part></tp:taxon-name>” derived from Latin word “arboreus” meaning “of trees” referring to the habitat of this new semislug species.</p></tp:treatment-sec><tp:treatment-sec sec-type="Differential diagnosis" id="SECID0E2OAE"><title>Differential diagnosis.</title><p>(Table <xref ref-type="table" rid="T2">2</xref>) <italic><tp:taxon-name><tp:taxon-name-part taxon-name-part-type="genus" reg="Muangnua">Muangnua</tp:taxon-name-part> <tp:taxon-name-part taxon-name-part-type="species" reg="arborea">arborea</tp:taxon-name-part></tp:taxon-name></italic> Tumpeesuwan &amp; Tumpeesuwan, sp. nov. differs from <italic><tp:taxon-name><tp:taxon-name-part taxon-name-part-type="genus" reg="Muangnua">Muangnua</tp:taxon-name-part> <tp:taxon-name-part taxon-name-part-type="species" reg="limax">limax</tp:taxon-name-part></tp:taxon-name></italic> Solem, 1966 by its body coloration. Head of <italic><tp:taxon-name><tp:taxon-name-part taxon-name-part-type="genus" reg="Muangnua">M.</tp:taxon-name-part> <tp:taxon-name-part taxon-name-part-type="species" reg="arborea">arborea</tp:taxon-name-part></tp:taxon-name></italic> with three black or pale black strips, for which each lateral side of head possesses lighter stripes from base of lower tentacle back to base of cephalic shield, a darker mid-dorsal line from anterior extremity among tentacles back to one-third of body length under cephalic shield (Figs <xref ref-type="fig" rid="F3">3</xref>–<xref ref-type="fig" rid="F6">6</xref>), whereas, mid-dorsal line black strips absent in <italic><tp:taxon-name><tp:taxon-name-part taxon-name-part-type="genus" reg="Muangnua">M.</tp:taxon-name-part> <tp:taxon-name-part taxon-name-part-type="species" reg="limax">limax</tp:taxon-name-part></tp:taxon-name></italic>. There are various sizes of white spots crowded on fringe and keel of living <italic><tp:taxon-name><tp:taxon-name-part taxon-name-part-type="genus" reg="Muangnua">M.</tp:taxon-name-part> <tp:taxon-name-part taxon-name-part-type="species" reg="arborea">arborea</tp:taxon-name-part></tp:taxon-name></italic>, which causes remarkable white “Y” stripe on postero-dorsal side of foot (missing in preserved specimens), whereas, preserved specimen of <italic><tp:taxon-name><tp:taxon-name-part taxon-name-part-type="genus" reg="Muangnua">M.</tp:taxon-name-part> <tp:taxon-name-part taxon-name-part-type="species" reg="limax">limax</tp:taxon-name-part></tp:taxon-name></italic> possesses three black strips on postero-dorsal side of foot, a darker stripes on mid-dorsal keel, and two lighter stripes on both lateral sides.</p><fig id="F4" position="float" orientation="portrait"><object-id xmlns:xlink="http://www.w3.org/1999/xlink" content-type="doi" xlink:type="simple">10.3897/zookeys.894.38327.figure4</object-id><object-id xmlns:xlink="http://www.w3.org/1999/xlink" content-type="arpha" xlink:type="simple">0CB4743C-2F46-590F-B229-B047DBB203EF</object-id><label>Figure 4.</label><caption><p><italic><tp:taxon-name><tp:taxon-name-part taxon-name-part-type="genus" reg="Muangnua">Muangnua</tp:taxon-name-part> <tp:taxon-name-part taxon-name-part-type="species" reg="arborea">arborea</tp:taxon-name-part></tp:taxon-name></italic> Tumpeesuwan &amp; Tumpeesuwan, sp. nov. dissected holotype specimen <named-content xmlns:xlink="http://www.w3.org/1999/xlink" content-type="dwc:institutional_code" xlink:type="simple">NHMSU</named-content>-00019 <bold>A</bold> lateral left <bold>B</bold> lateral right <bold>C</bold> dorsal <bold>D</bold> ventral. Photograph by: Benchawan Nahok.</p></caption><graphic xmlns:xlink="http://www.w3.org/1999/xlink" xlink:href="zookeys-894-019-g004.jpg" position="float" orientation="portrait" xlink:type="simple" id="oo_361747.jpg"><uri content-type="original_file" xlink:type="simple">https://binary.pensoft.net/fig/361747</uri></graphic></fig><table-wrap id="T2" position="float" orientation="portrait"><label>Table 2.</label><caption><p>Comparison of morphological characters between <italic><tp:taxon-name><tp:taxon-name-part taxon-name-part-type="genus" reg="Muangnua">Muangnua</tp:taxon-name-part> <tp:taxon-name-part taxon-name-part-type="species" reg="limax">limax</tp:taxon-name-part></tp:taxon-name></italic> Solem, 1966 and <italic><tp:taxon-name><tp:taxon-name-part taxon-name-part-type="genus" reg="Muangnua">Muangnua</tp:taxon-name-part> <tp:taxon-name-part taxon-name-part-type="species" reg="arborea">arborea</tp:taxon-name-part></tp:taxon-name></italic> Tumpeesuwan &amp; Tumpeesuwan sp. nov.</p></caption><table id="TID0EU4AE" rules="all"><tbody><tr><th rowspan="2" colspan="1">Character</th><th rowspan="1" colspan="2">Taxa</th></tr><tr><th rowspan="1" colspan="1">
                        <italic><tp:taxon-name><tp:taxon-name-part taxon-name-part-type="genus" reg="Muangnua">M.</tp:taxon-name-part> <tp:taxon-name-part taxon-name-part-type="species" reg="limax">limax</tp:taxon-name-part></tp:taxon-name></italic>
                      </th><th rowspan="1" colspan="1">
                        <italic><tp:taxon-name><tp:taxon-name-part taxon-name-part-type="genus" reg="Muangnua">M.</tp:taxon-name-part> <tp:taxon-name-part taxon-name-part-type="species" reg="arborea">arborea</tp:taxon-name-part></tp:taxon-name></italic>
                      </th></tr><tr><td rowspan="1" colspan="3">
                        <bold>Body</bold>
                      </td></tr><tr><td rowspan="1" colspan="1">Mid-dorsal line</td><td rowspan="1" colspan="1">Absent</td><td rowspan="1" colspan="1">Present</td></tr><tr><td rowspan="1" colspan="1">Lateral stripe</td><td rowspan="1" colspan="1">Present</td><td rowspan="1" colspan="1">Absent</td></tr><tr><td rowspan="1" colspan="3">
                        <bold>Radula</bold>
                      </td></tr><tr><td rowspan="1" colspan="1">Rows</td><td rowspan="1" colspan="1">120</td><td rowspan="1" colspan="1">&gt; 123</td></tr><tr><td rowspan="1" colspan="1">Teeth/row</td><td rowspan="1" colspan="1">179</td><td rowspan="1" colspan="1">&gt; 44</td></tr><tr><td rowspan="1" colspan="3">
                        <bold>Genitalia</bold>
                      </td></tr><tr><td rowspan="1" colspan="1">Free oviduct</td><td rowspan="1" colspan="1">Present (short)</td><td rowspan="1" colspan="1">Absent</td></tr><tr><td rowspan="1" colspan="1">Vagina</td><td rowspan="1" colspan="1">Rather long</td><td rowspan="1" colspan="1">Very long</td></tr><tr><td rowspan="1" colspan="1">Gametolytic sac</td><td rowspan="1" colspan="1">Reaching two-thirds way to albumen gland</td><td rowspan="1" colspan="1">Reaching about half way to albumen gland</td></tr></tbody></table></table-wrap></tp:treatment-sec><tp:treatment-sec sec-type="description" id="SECID0E4XAE"><title>Description.</title><p><bold><italic>Body</italic></bold>: Body is slender, elongated (Figs <xref ref-type="fig" rid="F2">2</xref>–<xref ref-type="fig" rid="F6">6</xref>). Body length 37.1–45.3 mm and body width 10.2–10.4 mm when slightly retracted. Foot narrow, posterior part of foot laterally depressed and forms steep keel structure (Figs <xref ref-type="fig" rid="F2">2B–D</xref>, <xref ref-type="fig" rid="F3">3</xref>–<xref ref-type="fig" rid="F6">6</xref>) tapering posteriorly. Tail long with hooked, caudal horn (Fig. <xref ref-type="fig" rid="F6">6B</xref>), tail length almost equal to half of length of posterior end of visceral hump to anterior end of head. Posterior lobe of visceral hump rounded, resting in “V” shaped body groove on top of foot (Figs <xref ref-type="fig" rid="F5">5</xref>, <xref ref-type="fig" rid="F6">6</xref>). Mantle lobes and shell laps fused and forming large cephalic shield, completely covering shell and visceral hump.</p><fig id="F5" position="float" orientation="portrait"><object-id xmlns:xlink="http://www.w3.org/1999/xlink" content-type="doi" xlink:type="simple">10.3897/zookeys.894.38327.figure5</object-id><object-id xmlns:xlink="http://www.w3.org/1999/xlink" content-type="arpha" xlink:type="simple">660585F6-8356-522F-ABE5-488351E65A11</object-id><label>Figure 5.</label><caption><p><italic><tp:taxon-name><tp:taxon-name-part taxon-name-part-type="genus" reg="Muangnua">Muangnua</tp:taxon-name-part> <tp:taxon-name-part taxon-name-part-type="species" reg="arborea">arborea</tp:taxon-name-part></tp:taxon-name></italic> Tumpeesuwan &amp; Tumpeesuwan, sp. nov. external morphology and coloration of body with visceral hump and V-shaped dorsal groove, <bold>A</bold> mature snail <bold>B</bold> immature snail.</p></caption><graphic xmlns:xlink="http://www.w3.org/1999/xlink" xlink:href="zookeys-894-019-g005.jpg" position="float" orientation="portrait" xlink:type="simple" id="oo_361748.jpg"><uri content-type="original_file" xlink:type="simple">https://binary.pensoft.net/fig/361748</uri></graphic></fig><fig id="F6" position="float" orientation="portrait"><object-id xmlns:xlink="http://www.w3.org/1999/xlink" content-type="doi" xlink:type="simple">10.3897/zookeys.894.38327.figure6</object-id><object-id xmlns:xlink="http://www.w3.org/1999/xlink" content-type="arpha" xlink:type="simple">CBC9AC2C-96D5-5EBE-A509-4FC79EC95F7D</object-id><label>Figure 6.</label><caption><p><italic><tp:taxon-name><tp:taxon-name-part taxon-name-part-type="genus" reg="Muangnua">Muangnua</tp:taxon-name-part> <tp:taxon-name-part taxon-name-part-type="species" reg="arborea">arborea</tp:taxon-name-part></tp:taxon-name></italic> Tumpeesuwan &amp; Tumpeesuwan, sp. nov. <bold>A</bold> colour pattern variation within population <bold>B</bold> close-up view of caudal horn (indicated by arrow).</p></caption><graphic xmlns:xlink="http://www.w3.org/1999/xlink" xlink:href="zookeys-894-019-g006.jpg" position="float" orientation="portrait" xlink:type="simple" id="oo_361749.jpg"><uri content-type="original_file" xlink:type="simple">https://binary.pensoft.net/fig/361749</uri></graphic></fig><p><bold><italic>Coloration</italic></bold>: Primary color of anterior body is light-ocher-brownish and gradually changes to brown or dark brown at posterior of body. Head possesses two pairs of tentacles (=ommatophores in <xref ref-type="bibr" rid="B7">Dedov et al. 2019</xref>). Lower tentacle is short and same color as head. Upper tentacle is black colored at base and gradually changes to light-ocher-brownish at top of tentacle, which contrasts with black eye spot on top of tentacle. Head with three black or pale black strips, for which each side of head possesses lighter stripes from base of lower tentacle back to base of cephalic shield and under its edge, a darker mid-dorsal line from anterior extremity among both tentacles back to one-third of body length under cephalic shield (Figs <xref ref-type="fig" rid="F3">3</xref>–<xref ref-type="fig" rid="F6">6</xref>). Whole body has pattern of irregularly-dispersed various-sized white spots. Visceral hump with two short vague, pale brown lateral strips (Figs <xref ref-type="fig" rid="F3">3A</xref>, <xref ref-type="fig" rid="F5">5</xref>, <xref ref-type="fig" rid="F6">6A</xref>). Posterior lobe of visceral hump sitting in dark brown to pale black V-shaped depression on postero-dorsal side of foot. Fringe of V-shaped depression connects to steep keel on postero-dorsal side of foot. Various sizes of white spots crowded on fringe and keel, which causes remarkable white “Y” stripe on postero-dorsal side of foot; posterior extremity of this white Y-shaped stripe connects to white caudal horn.</p><p><bold><italic>Shell</italic></bold> (Fig. <xref ref-type="fig" rid="F7">7</xref>): Reduced to partially calcified cap having no coiling, shell length 7.1–7.4 mm, <abbrev xmlns:xlink="http://www.w3.org/1999/xlink" xlink:title="shell width" id="ABBRID0EK3AE" xlink:type="simple">SW</abbrev> 5.1–5.5 mm., apex not prominent, shell shape similar to human finger nail, white calcified plate covered by transparent pale brown periostracum, normally sloughs off in preserved specimens (Fig. <xref ref-type="fig" rid="F7">7</xref>). In living semislug, its shell is always completely enclosed by fused shell laps.</p><fig id="F7" position="float" orientation="portrait"><object-id xmlns:xlink="http://www.w3.org/1999/xlink" content-type="doi" xlink:type="simple">10.3897/zookeys.894.38327.figure7</object-id><object-id xmlns:xlink="http://www.w3.org/1999/xlink" content-type="arpha" xlink:type="simple">A842E9D8-2C5E-5315-9AAF-FD5B50ADA718</object-id><label>Figure 7.</label><caption><p>Shell of <italic><tp:taxon-name><tp:taxon-name-part taxon-name-part-type="genus" reg="Muangnua">Muangnua</tp:taxon-name-part> <tp:taxon-name-part taxon-name-part-type="species" reg="arborea">arborea</tp:taxon-name-part></tp:taxon-name></italic> Tumpeesuwan &amp; Tumpeesuwan, sp. nov. (paratype <named-content xmlns:xlink="http://www.w3.org/1999/xlink" content-type="dwc:institutional_code" xlink:type="simple">NHMSU</named-content>-00020) <bold>A</bold> external view <bold>B</bold> internal view <bold>C</bold> periostracum removed from shell of preserved specimen.</p></caption><graphic xmlns:xlink="http://www.w3.org/1999/xlink" xlink:href="zookeys-894-019-g007.jpg" position="float" orientation="portrait" xlink:type="simple" id="oo_361750.jpg"><uri content-type="original_file" xlink:type="simple">https://binary.pensoft.net/fig/361750</uri></graphic></fig><p><bold><italic>Radula</italic></bold> (Fig. <xref ref-type="fig" rid="F8">8</xref>): According to old specimens preserved since 2011, edge of radula plates macerated and breaks down during radula extraction process. Although, we choose the best specimens from several individuals, nevertheless, most of the marginal teeth were lost or incomplete. Radula plate long ribbon-shape, comprised of at least 123 rows of teeth. Each row composed of more than 44 teeth. Central teeth isosceles triangle, tricuspid, very large broad base, mesocone long lancelate, ectocones prominent but short, not reaching nearly to edge of base plate. First lateral teeth with small entocone appearing on mesocone shaft, ectocone large and plump on outer side of cusps. Laterals have basal plate elongated, increasing as entoconal size increases and ectocone rapidly decreases in size. By 20<sup>th</sup> tooth, teeth sub-equally bicuspid, as entocone becomes smaller than mesocone and ectocone reduced to a small side cusp.</p><fig id="F8" position="float" orientation="portrait"><object-id xmlns:xlink="http://www.w3.org/1999/xlink" content-type="doi" xlink:type="simple">10.3897/zookeys.894.38327.figure8</object-id><object-id xmlns:xlink="http://www.w3.org/1999/xlink" content-type="arpha" xlink:type="simple">65E046DD-2565-59DF-82C8-A6AF37543694</object-id><label>Figure 8.</label><caption><p>
                    Radula morphology of <italic><tp:taxon-name><tp:taxon-name-part taxon-name-part-type="genus" reg="Muangnua">Muangnua</tp:taxon-name-part> <tp:taxon-name-part taxon-name-part-type="species" reg="arborea">arborea</tp:taxon-name-part></tp:taxon-name></italic> Tumpeesuwan &amp; Tumpeesuwan, sp. nov. (paratype <named-content xmlns:xlink="http://www.w3.org/1999/xlink" content-type="dwc:institutional_code" xlink:type="simple">NHMSU</named-content>-00020) <bold>A</bold> radula plate (ribbon-like radula in middle of picture) <bold>B</bold> central tooth (arrow) and lateral teeth <bold>C</bold> close-up view of left side of radula <bold>D</bold> close-up view of middle part of radula <bold>E</bold> close-up view of left side of radula showing marginal teeth <bold>F</bold> close-up view of right side of radula.</p></caption><graphic xmlns:xlink="http://www.w3.org/1999/xlink" xlink:href="zookeys-894-019-g008.jpg" position="float" orientation="portrait" xlink:type="simple" id="oo_361751.jpg"><uri content-type="original_file" xlink:type="simple">https://binary.pensoft.net/fig/361751</uri></graphic></fig><p><bold><italic>Genitalia morphology</italic></bold> (Fig. <xref ref-type="fig" rid="F9">9</xref>): Atrium rather short. Penis large and stout, peanut-shape, internally with short cylindrical muscular verge, which attaches to inner surface of penis at proximal end (connected to distal end of epiphallus); inner surface sculpture of penis can be divided into 2 types: upper portion around verge covered with numerous small tubercles, and lower portion covered with transverse folds (Fig. <xref ref-type="fig" rid="F9">9B, C</xref>); epiphallus length equal to penis, dumbbell-shape; vas deference inserts to epiphallus apically. Vagina very long and slender tube, prostate gland very small and encloses uterus, albumen gland small, hermaphroditic duct convoluted. Dart apparatus (amatorial organ) and other accessory penial organs absent. Gametolytic sac long, finger-like, reaching about half way to albumen gland.</p><fig id="F9" position="float" orientation="portrait"><object-id xmlns:xlink="http://www.w3.org/1999/xlink" content-type="doi" xlink:type="simple">10.3897/zookeys.894.38327.figure9</object-id><object-id xmlns:xlink="http://www.w3.org/1999/xlink" content-type="arpha" xlink:type="simple">FF237CA1-4FBE-5D30-B14E-1217BCF91562</object-id><label>Figure 9.</label><caption><p>Reproductive anatomy of <italic><tp:taxon-name><tp:taxon-name-part taxon-name-part-type="genus" reg="Muangnua">Muangnua</tp:taxon-name-part> <tp:taxon-name-part taxon-name-part-type="species" reg="arborea">arborea</tp:taxon-name-part></tp:taxon-name></italic> Tumpeesuwan &amp; Tumpeesuwan, sp. nov. (paratype <named-content xmlns:xlink="http://www.w3.org/1999/xlink" content-type="dwc:institutional_code" xlink:type="simple">NHMSU</named-content>-00020), <bold>A</bold> genitalia <bold>B</bold> inner part of penis <bold>C</bold> after verge inverted. Abbreviations: hd = hermaphroditic duct, ag = albumen gland, vd = vas deferens, ep = epiphallus, er = epiphallic retractor, p = penis, ve = verge, at = atrium, gs = gametolytic sac, ut = uterus, v = vagina, pr = prostate gland.</p></caption><graphic xmlns:xlink="http://www.w3.org/1999/xlink" xlink:href="zookeys-894-019-g009.jpg" position="float" orientation="portrait" xlink:type="simple" id="oo_361752.jpg"><uri content-type="original_file" xlink:type="simple">https://binary.pensoft.net/fig/361752</uri></graphic></fig></tp:treatment-sec><tp:treatment-sec sec-type="discussion" id="SECID0EPBAG"><title>Discussion.</title><p>According to the most recent information, this species is known only from the type locality. They were found only on plants (Fig. <xref ref-type="fig" rid="F2">2</xref>), which is normally on the leaves of monocot plants, such as bamboo, banana, etc. (Fig. <xref ref-type="fig" rid="F3">3</xref>). In the resting stage, this animal normally holds onto the leaves or trunks of plants by inverting their tail and attaching its end to the left side of their head, making their body U-shaped (Fig. <xref ref-type="fig" rid="F2">2C</xref>). This new species has a similar protective behavior to that described by <xref ref-type="bibr" rid="B7">Dedov et al. (2019)</xref> for <italic><tp:taxon-name><tp:taxon-name-part taxon-name-part-type="genus" reg="Laocaia">Laocaia</tp:taxon-name-part> <tp:taxon-name-part taxon-name-part-type="species" reg="simovi">simovi</tp:taxon-name-part></tp:taxon-name></italic> and <xref ref-type="bibr" rid="B23">Wiktor (2002)</xref> for <italic><tp:taxon-name><tp:taxon-name-part taxon-name-part-type="genus" reg="Cryptaustenia">Cryptaustenia</tp:taxon-name-part> <tp:taxon-name-part taxon-name-part-type="species" reg="saltatoria">saltatoria</tp:taxon-name-part></tp:taxon-name></italic> and <italic><tp:taxon-name><tp:taxon-name-part taxon-name-part-type="genus" reg="Cryptaustenia">Cryptaustenia</tp:taxon-name-part> <tp:taxon-name-part taxon-name-part-type="species" reg="obesa">obesa</tp:taxon-name-part></tp:taxon-name></italic>. If they are touched or caught, they will quickly flip, wag, and twist their foot to escape from the predator (Fig. <xref ref-type="fig" rid="F3">3B</xref>). In addition, for some semislugs in the resting stage, we found them near their fecal matter (Fig. <xref ref-type="fig" rid="F3">3A</xref>), which might suggest this animal has homing behavior, and they will return to sleep in the same position every day.</p><p>According to <xref ref-type="bibr" rid="B19">Schilthuizen and Liew (2008)</xref> a semislug is defined as snails with a partially visible shell that, due to their rather small shell, cannot withdraw its body into its shell. <italic><tp:taxon-name><tp:taxon-name-part taxon-name-part-type="genus" reg="Muangnua">Muangnua</tp:taxon-name-part></tp:taxon-name></italic> is a slug-like semislug possessing a reduced shell having only one remnant coil that is always covered by a mantle lobe. There are many species of semislug described and recorded from South and Southeast Asia (<xref ref-type="bibr" rid="B1">Blanford and Godwin-Austen 1908</xref>), including, <italic><tp:taxon-name><tp:taxon-name-part taxon-name-part-type="genus" reg="Girasia">Girasia</tp:taxon-name-part></tp:taxon-name></italic> Gray, 1855 from Himalaya and Assam (India), <italic><tp:taxon-name><tp:taxon-name-part taxon-name-part-type="genus" reg="Cryptogirasia">Cryptogirasia</tp:taxon-name-part></tp:taxon-name></italic> Cockerell, 1898 from Naga Hills (India), from Western Ghat (India) and Ceylon (Sri Lanka), <italic><tp:taxon-name><tp:taxon-name-part taxon-name-part-type="genus" reg="Austenia">Austenia</tp:taxon-name-part></tp:taxon-name></italic> Nevill, 1878 from the Himalaya, Assam (India) and Burma (Myanmar), <italic><tp:taxon-name><tp:taxon-name-part taxon-name-part-type="genus" reg="Parmarion">Parmarion</tp:taxon-name-part></tp:taxon-name></italic> P. Fischer, 1856 from South China to Java (Indonesia), <italic><tp:taxon-name><tp:taxon-name-part taxon-name-part-type="genus" reg="Minyongia">Minyongia</tp:taxon-name-part></tp:taxon-name></italic> Godwin-Austen, 1916 from Assam (India), and <italic><tp:taxon-name><tp:taxon-name-part taxon-name-part-type="genus" reg="Myotesta">Myotesta</tp:taxon-name-part></tp:taxon-name></italic> Collinge, 1901 from North Vietnam. Of these genera, only <italic><tp:taxon-name><tp:taxon-name-part taxon-name-part-type="genus" reg="Austenia">Austenia</tp:taxon-name-part></tp:taxon-name></italic> and <italic><tp:taxon-name><tp:taxon-name-part taxon-name-part-type="genus" reg="Parmarion">Parmarion</tp:taxon-name-part></tp:taxon-name></italic> are known in Thailand. <italic><tp:taxon-name><tp:taxon-name-part taxon-name-part-type="genus" reg="Austenia">Austenia</tp:taxon-name-part> <tp:taxon-name-part taxon-name-part-type="species" reg="doisutepensis">doisutepensis</tp:taxon-name-part></tp:taxon-name></italic> Solem, 1966 has a short body and 1⅔ to 2 whorls; therefore, its mantle lobes and shell laps cannot cover all the shell surface and leave much of the shell exposed (snail-like semislugs). <italic><tp:taxon-name><tp:taxon-name-part taxon-name-part-type="genus" reg="Parmarion">Parmarion</tp:taxon-name-part> <tp:taxon-name-part taxon-name-part-type="species" reg="martensi">martensi</tp:taxon-name-part></tp:taxon-name></italic> Simroth, 1893 has an elongated body, in which the small ear-shape reduced shell is frequently covered by mantle lobes and shell laps (slug-like semislugs). We provide below keys for identifying the genera of slug-like semislugs and species of <italic><tp:taxon-name><tp:taxon-name-part taxon-name-part-type="genus" reg="Muangnua">Muangnua</tp:taxon-name-part></tp:taxon-name></italic> in Southeast Asia.</p></tp:treatment-sec><tp:treatment-sec><!--Section generated to contain objects referenced in tp:taxon-treatment.--><fig id="F2" position="float" orientation="portrait"><object-id xmlns:xlink="http://www.w3.org/1999/xlink" content-type="doi" xlink:type="simple">10.3897/zookeys.894.38327.figure2</object-id><object-id xmlns:xlink="http://www.w3.org/1999/xlink" content-type="arpha" xlink:type="simple">B7E07F8D-2B0B-5F7B-A47A-74D4712D4B36</object-id><label>Figure 2.</label><caption><p><italic><tp:taxon-name><tp:taxon-name-part taxon-name-part-type="genus" reg="Muangnua">Muangnua</tp:taxon-name-part> <tp:taxon-name-part taxon-name-part-type="species" reg="arborea">arborea</tp:taxon-name-part></tp:taxon-name></italic> Tumpeesuwan &amp; Tumpeesuwan, sp. nov. <bold>A</bold> in natural habitat, evergreen forest along small stream valley on sandstone mountain at type locality, in which new species was found on monocot leaf (indicated by white arrow) <bold>B</bold> close-up view of specimen (indicated by arrow in <bold>A</bold>) <bold>C</bold> new species in resting position on tree trunk <bold>D</bold> new species on dicot leaf.</p></caption><graphic xmlns:xlink="http://www.w3.org/1999/xlink" xlink:href="zookeys-894-019-g002.jpg" position="float" orientation="portrait" xlink:type="simple" id="oo_361745.jpg"><uri content-type="original_file" xlink:type="simple">https://binary.pensoft.net/fig/361745</uri></graphic></fig><fig id="F3" position="float" orientation="portrait"><object-id xmlns:xlink="http://www.w3.org/1999/xlink" content-type="doi" xlink:type="simple">10.3897/zookeys.894.38327.figure3</object-id><object-id xmlns:xlink="http://www.w3.org/1999/xlink" content-type="arpha" xlink:type="simple">267527D9-2407-583A-A9B7-FE82C9575743</object-id><label>Figure 3.</label><caption><p><italic><tp:taxon-name><tp:taxon-name-part taxon-name-part-type="genus" reg="Muangnua">Muangnua</tp:taxon-name-part> <tp:taxon-name-part taxon-name-part-type="species" reg="arborea">arborea</tp:taxon-name-part></tp:taxon-name></italic> Tumpeesuwan &amp; Tumpeesuwan, sp. nov. <bold>A</bold> in natural habitat, after waking from resting position on bamboo leaf <bold>B</bold> revealing protective behavior on banana leaf.</p></caption><graphic xmlns:xlink="http://www.w3.org/1999/xlink" xlink:href="zookeys-894-019-g003.jpg" position="float" orientation="portrait" xlink:type="simple" id="oo_361746.jpg"><uri content-type="original_file" xlink:type="simple">https://binary.pensoft.net/fig/361746</uri></graphic></fig></tp:treatment-sec><ref-list><ref id="B7"><mixed-citation xmlns:xlink="http://www.w3.org/1999/xlink" xlink:type="simple"><person-group><name name-style="western"><surname>Dedov</surname><given-names>I</given-names></name><name name-style="western"><surname>Schneppat</surname><given-names>U</given-names></name><name name-style="western"><surname>Vu</surname><given-names>MQ</given-names></name><name name-style="western"><surname>Huy</surname><given-names>NQ</given-names></name></person-group> (<year>2019</year>) <article-title>A new semislug of the genus <italic><tp:taxon-name><tp:taxon-name-part taxon-name-part-type="genus">Laocaia</tp:taxon-name-part></tp:taxon-name></italic> (<tp:taxon-name><tp:taxon-name-part taxon-name-part-type="class">Gastropoda</tp:taxon-name-part></tp:taxon-name>, <tp:taxon-name><tp:taxon-name-part taxon-name-part-type="infraclass">Pulmonata</tp:taxon-name-part></tp:taxon-name>, <tp:taxon-name><tp:taxon-name-part taxon-name-part-type="family">Helicarionidae</tp:taxon-name-part></tp:taxon-name>) from Vietnam.</article-title><source>ZooKeys</source><volume>846</volume>: <fpage>19</fpage>–<lpage>30</lpage>. <ext-link xlink:type="simple" ext-link-type="doi" xlink:href="10.3897/zookeys.846.34372">https://doi.org/10.3897/zookeys.846.34372</ext-link></mixed-citation></ref><ref id="B23"><mixed-citation xmlns:xlink="http://www.w3.org/1999/xlink" xlink:type="simple"><person-group><name name-style="western"><surname>Wiktor</surname><given-names>A</given-names></name></person-group> (<year>2002</year>) <article-title>Terrestrial gastropods of the Province of Madang in Papua-New Guinea (Part II) – Two species of <italic><tp:taxon-name><tp:taxon-name-part taxon-name-part-type="genus">Cryptaustenia</tp:taxon-name-part></tp:taxon-name></italic> Cockerell, 1898 (<tp:taxon-name><tp:taxon-name-part taxon-name-part-type="infraclass">Pulmonata</tp:taxon-name-part></tp:taxon-name>: <tp:taxon-name><tp:taxon-name-part taxon-name-part-type="family">Helicarionidae</tp:taxon-name-part></tp:taxon-name>) new to the science.</article-title><source>Folia Malacologica</source><volume>10</volume>(<issue>4</issue>): <fpage>225</fpage>–<lpage>231</lpage>. <ext-link xlink:type="simple" ext-link-type="doi" xlink:href="10.12657/folmal.010.014">https://doi.org/10.12657/folmal.010.014</ext-link></mixed-citation></ref><ref id="B19"><mixed-citation xmlns:xlink="http://www.w3.org/1999/xlink" xlink:type="simple"><person-group><name name-style="western"><surname>Schilthuizen</surname><given-names>M</given-names></name><name name-style="western"><surname>Liew</surname><given-names>TS</given-names></name></person-group> (<year>2008</year>) <article-title>The slugs and semi-slugs of Sabah, Malaysia Borneo (<tp:taxon-name><tp:taxon-name-part taxon-name-part-type="class">Gastropoda</tp:taxon-name-part></tp:taxon-name>, <tp:taxon-name><tp:taxon-name-part taxon-name-part-type="infraclass">Pulmonata</tp:taxon-name-part></tp:taxon-name>: <tp:taxon-name><tp:taxon-name-part taxon-name-part-type="family">Veronicellidae</tp:taxon-name-part></tp:taxon-name>, <tp:taxon-name><tp:taxon-name-part taxon-name-part-type="family">Rathouisiidae</tp:taxon-name-part></tp:taxon-name>, <tp:taxon-name><tp:taxon-name-part taxon-name-part-type="family">Ariophantidae</tp:taxon-name-part></tp:taxon-name>, <tp:taxon-name><tp:taxon-name-part taxon-name-part-type="family">Limacidae</tp:taxon-name-part></tp:taxon-name>, <tp:taxon-name><tp:taxon-name-part taxon-name-part-type="family">Philomycidae</tp:taxon-name-part></tp:taxon-name>).</article-title><source>Basteria</source><volume>27</volume>: <fpage>287</fpage>–<lpage>306</lpage>.</mixed-citation></ref><ref id="B1"><mixed-citation xmlns:xlink="http://www.w3.org/1999/xlink" xlink:type="simple"><person-group><name name-style="western"><surname>Blanford</surname><given-names>WT</given-names></name><name name-style="western"><surname>Godwin-Austen</surname><given-names>HH</given-names></name></person-group> (<year>1908</year>) <source>The Fauna of British India, Ceylon and Burma.</source><publisher-name>Taylor and Francis</publisher-name>, <publisher-loc>London</publisher-loc>, <size units="page">311 pp</size>.</mixed-citation></ref></ref-list></tp:taxon-treatment>
